# Supplementary material for: Prolonged transfer of feces from the lean mice modulates gut microbiota in obese mice
Source: Nutr Metab (Lond). 2016 Aug 23;13(1):57. doi: 10.1186/s12986-016-0116-8 (PMC4995824; doi:10.1186/s12986-016-0116-8)
Supplement: Additional file 1: Tables S1–S5. — Table S1. Taxonomic Assignments Table. Full taxonomic assignments in SILVA Taxonomy, as classified by Mothur. Taxa are given with bootstrap values for each taxonomic level. Taxa are classified to family, unless there was only one classifiable genus (or lower level) present in the family. Table S2. Serum biochemical parameters at the end of the experiment. Normal diet (ND), high-fat diet (HFD), HFD supplemented with feces of ND-fed mice (HFDS). Table S3. Differential taxa abundances between weeks 0 and 12 and weeks 0 and 28, tested with paired Mann-Whitney U-tests for each experimental group. Taxon = taxon denotation (full taxonomic assignments in SILVA taxonomy are presented in Additional file 1: Table S1); Mann-Whitney U statistic = statistic from paired Mann-Whitney U-tests; pValue = p-value from paired Mann-Whitney U-test; qValue = p-value after FDR correction. Table S4. Results of model comparison for taxa. Taxon = taxon denotation (full taxonomic assignments in SILVA taxonomy are presented in Additional file 1: Table S1); pValue time and pValue diet = p-values for comparisons between null models, models including time and models including time and diet, respectively; qValue time and diet = p-values after FDR correction. Table S5. Differential taxa abundances at 12 and 28 weeks. Taxon = bacteria taxon in SILVA taxonomy, genera (if applicable) are given in parentheses; week = week of experiment; comparison = groups compared; mean 1 group = mean abundance of taxon in first group in comparison field; mean 2 group = mean abundance of taxon in second group; pValue = p-value of Mann-Whitney U-tests; qValue = p-value after FDR correction. Taxa that were differentiated in two groups at both time points are highlighted in bold text. (XLSX 60 kb) [file 12986_2016_116_MOESM1_ESM.xlsx]

## Sheet: Info
Fecal transplants modulate the alteration of gut microbiota by a high-fat diet in mice
Maria Kulecka1, Agnieszka Paziewska1, Natalia Zeber-Lubecka1, Filip Ambrozkiewicz1, Michal Kopczynski2, Urszula Kuklinska2, Kazimiera Pysniak2, Marta Gajewska2, Michal Mikula2, Jerzy Ostrowski1,2,#
1 Department of Gastroenterology, Hepatology and Clinical Oncology, Medical Center for Postgraduate Education; Warsaw, Poland
2 Department of Genetics, Maria Sklodowska-Curie Memorial Cancer Center and Institute of Oncology; Warsaw, Poland
# Contact: Jerzy Ostrowski, MD, PhD; Cancer Center-Institute, Roentgena 5, 02-781 Warsaw, Poland, Tel: +48 225462575, Fax: +48 225462449, E-mail: jostrow@warman.com.pl

## Sheet: Table S1
Table S1. Taxonomic Assignments Table. Full taxonomic assignments in SILVA Taxonomy, as classified by Mothur. Taxa are given with bootstrap values for each taxonomic level. Taxa are classified to family, unless there was only one classifiable genus (or lower level) present in the family.
Taxon	Taxonomy
Otu001	Bacteria(100);Bacteroidetes(100);Bacteroidia(100);Bacteroidales(100);S24-7(100);unclassified(100);unclassified(100);unclassified(100);unclassified(100);
Otu002	Bacteria(100);Firmicutes(100);Clostridia(100);Clostridiales(100);Lachnospiraceae(100);unclassified(78);unclassified(78);unclassified(78);unclassified(78);
Otu003	Bacteria(100);Bacteroidetes(100);Bacteroidia(100);Bacteroidales(100);unclassified(100);unclassified(100);unclassified(100);unclassified(100);unclassified(100);
Otu004	Bacteria(100);Bacteroidetes(100);Bacteroidia(100);Bacteroidales(100);Porphyromonadaceae(100);unclassified;unclassified;unclassified;unclassified;
Otu005	Bacteria(100);Firmicutes(100);Clostridia(100);Clostridiales(100);Ruminococcaceae(100);unclassified;unclassified;unclassified;unclassified;
Otu006	Bacteria(100);Bacteroidetes(100);Bacteroidia(100);Bacteroidales(100);Prevotellaceae(100);unclassified(61);unclassified(61);unclassified(61);unclassified(61);
Otu007	Bacteria(100);Bacteroidetes(100);Bacteroidia(100);Bacteroidales(100);Bacteroidaceae(100);Bacteroides(100);unclassified(100);unclassified(100);unclassified(100);
Otu008	Bacteria(100);Bacteroidetes(100);Bacteroidia(100);Bacteroidales(100);Rikenellaceae(100);Alistipes(100);unclassified(100);unclassified(100);unclassified(100);
Otu009	Bacteria(100);Firmicutes(100);Clostridia(100);Clostridiales(100);unclassified(100);unclassified(100);unclassified(100);unclassified(100);unclassified(100);
Otu010	Bacteria(100);Firmicutes(100);unclassified(100);unclassified(100);unclassified(100);unclassified(100);unclassified(100);unclassified(100);unclassified(100);
Otu011	Bacteria(100);unclassified(100);unclassified(100);unclassified(100);unclassified(100);unclassified(100);unclassified(100);unclassified(100);unclassified(100);
Otu012	Bacteria(100);Bacteroidetes(100);unclassified(100);unclassified(100);unclassified(100);unclassified(100);unclassified(100);unclassified(100);unclassified(100);
Otu013	Bacteria(100);Proteobacteria(100);Betaproteobacteria(100);Burkholderiales(100);Alcaligenaceae(100);Parasutterella(87);unclassified(87);unclassified(87);unclassified(87);
Otu014	Bacteria(100);Firmicutes(100);Erysipelotrichi(100);Erysipelotrichales(100);Erysipelotrichaceae(100);Turicibacter(68);unclassified(68);unclassified(68);unclassified(68);
Otu015	Bacteria(100);Firmicutes(100);Clostridia(100);unclassified(100);unclassified(100);unclassified(100);unclassified(100);unclassified(100);unclassified(100);
Otu016	Bacteria(100);Proteobacteria(100);Deltaproteobacteria(100);Desulfovibrionales(100);Desulfovibrionaceae(100);unclassified;unclassified;unclassified;unclassified;
Otu017	Bacteria(100);Firmicutes(100);Bacilli(100);Lactobacillales(100);Lactobacillaceae(100);Lactobacillus(99);unclassified(99);unclassified(99);unclassified(99);
Otu018	Bacteria(100);Cyanobacteria(100);Chloroplast(100);unclassified(100);unclassified(100);unclassified(100);unclassified(100);unclassified(100);unclassified(100);
Otu019	Bacteria(100);Proteobacteria(100);Epsilonproteobacteria(100);Campylobacterales(100);Helicobacteraceae(100);Helicobacter(100);unclassified(100);unclassified(100);unclassified(100);
Otu020	Bacteria(100);Proteobacteria(100);unclassified(100);unclassified(100);unclassified(100);unclassified(100);unclassified(100);unclassified(100);unclassified(100);
Otu021	Bacteria(100);Firmicutes(100);Mollicutes(100);unclassified(100);unclassified(100);unclassified(100);unclassified(100);unclassified(100);unclassified(100);
Otu022	Bacteria(100);Proteobacteria(100);Alphaproteobacteria(100);unclassified(100);unclassified(100);unclassified(100);unclassified(100);unclassified(100);unclassified(100);
Otu023	Bacteria(100);Bacteroidetes(100);Sphingobacteria(100);Sphingobacteriales(100);unclassified(100);unclassified(100);unclassified(100);unclassified(100);unclassified(100);
Otu024	Bacteria(100);Firmicutes(100);Mollicutes(100);RF9(100);unclassified(100);unclassified(100);unclassified(100);unclassified(100);unclassified(100);
Otu025	Bacteria(100);Firmicutes(100);Bacilli(100);Lactobacillales(100);Streptococcaceae(100);Lactococcus(92);unclassified(92);unclassified(92);unclassified(92);
Otu026	Bacteria(100);Firmicutes(100);Clostridia(100);Clostridiales(100);Clostridiaceae(100);Clostridium(97);unclassified(93);unclassified(93);unclassified(93);
Otu027	Bacteria(100);Verrucomicrobia(100);Verrucomicrobiae(100);Verrucomicrobiales(100);Verrucomicrobiaceae(100);Akkermansia(100);unclassified(100);unclassified(100);unclassified(100);
Otu028	Bacteria(100);Actinobacteria(100);Actinobacteria(100);Actinobacteridae(100);Bifidobacteriales(100);Bifidobacteriaceae(100);Bifidobacterium(98);unclassified(98);unclassified(98);
Otu029	Bacteria(100);Actinobacteria(100);Actinobacteria(100);Coriobacteridae(100);Coriobacteriales(100);Coriobacterineae(100);Coriobacteriaceae(100);Adlercreutzia(57);unclassified(57);
Otu030	Bacteria(100);Firmicutes(100);Clostridia(100);Clostridiales(100);Family_XIII_Incertae_Sedis(100);unclassified(53);unclassified(53);unclassified(53);unclassified(53);
Otu031	Bacteria(100);Proteobacteria(100);Deltaproteobacteria(100);Desulfovibrionales(100);unclassified(100);unclassified(100);unclassified(100);unclassified(100);unclassified(100);
Otu032	Bacteria(100);Proteobacteria(100);Gammaproteobacteria(100);Enterobacteriales(100);Enterobacteriaceae(100);Enteric_Bacteria_cluster(96);Pantoea(57);unclassified(57);unclassified(57);
Otu033	Bacteria(100);Candidate_division_TM7(100);unclassified(100);unclassified(100);unclassified(100);unclassified(100);unclassified(100);unclassified(100);unclassified(100);
Otu034	Bacteria(100);Proteobacteria(100);Gammaproteobacteria(100);Pseudomonadales(100);Pseudomonadaceae(100);Pseudomonas(95);unclassified(95);unclassified(95);unclassified(95);
Otu035	Bacteria(100);Firmicutes(100);Bacilli(100);Lactobacillales(100);unclassified(100);unclassified(100);unclassified(100);unclassified(100);unclassified(100);
Otu036	Bacteria(100);Firmicutes(100);Clostridia(100);Clostridiales(100);Peptococcaceae(100);Peptococcus(91);unclassified(91);unclassified(91);unclassified(91);
Otu037	Bacteria(100);Actinobacteria(100);Actinobacteria(100);Actinobacteridae(100);Actinomycetales(100);Micrococcineae(81);unclassified;unclassified;unclassified;
Otu038	Bacteria(100);Firmicutes(100);Mollicutes(100);Anaeroplasmatales(100);Anaeroplasmataceae(100);Anaeroplasma(100);unclassified(100);unclassified(100);unclassified(100);
Otu039	Bacteria(100);Proteobacteria(100);Deltaproteobacteria(100);unclassified(100);unclassified(100);unclassified(100);unclassified(100);unclassified(100);unclassified(100);
Otu040	Bacteria(100);Deferribacteres(100);Deferribacteres(100);Deferribacterales(100);Deferribacteraceae(100);Mucispirillum(100);unclassified(100);unclassified(100);unclassified(100);
Otu041	Bacteria(100);Firmicutes(100);Bacilli(100);Bacillales(100);Staphylococcaceae(100);Staphylococcus(92);unclassified(92);unclassified(92);unclassified(92);
Otu042	Bacteria(100);Proteobacteria(100);Alphaproteobacteria(100);Rhodospirillales(100);unclassified(100);unclassified(100);unclassified(100);unclassified(100);unclassified(100);
Otu043	Bacteria(100);Firmicutes(100);Clostridia(100);Clostridiales(100);Peptostreptococcaceae(100);Incertae_Sedis(100);unclassified(100);unclassified(100);unclassified(100);
Otu044	Bacteria(100);Firmicutes(100);Clostridia(100);Thermoanerobacterales(100);Thermoanaerobacteraceae(100);Thermoanaerobacteraceae(99);Thermacetogenium(99);unclassified(99);unclassified(99);
Otu045	Bacteria(100);Proteobacteria(100);Alphaproteobacteria(100);Rhodospirillales(100);Rhodospirillaceae(100);unclassified(97);unclassified(97);unclassified(97);unclassified(97);
Otu046	Bacteria(100);Proteobacteria(100);Gammaproteobacteria(100);Xanthomonadales(100);Xanthomonadaceae(100);unclassified;unclassified;unclassified;unclassified;
Otu047	Bacteria(100);Firmicutes(100);Bacilli(100);Bacillales(100);Bacillaceae(100);unclassified;unclassified;unclassified;unclassified;
Otu048	Bacteria(100);Firmicutes(100);Bacilli(100);unclassified(100);unclassified(100);unclassified(100);unclassified(100);unclassified(100);unclassified(100);
Otu049	Bacteria(100);Proteobacteria(100);Betaproteobacteria(100);Burkholderiales(100);Oxalobacteraceae(100);unclassified;unclassified;unclassified;unclassified;
Otu050	Bacteria(100);Proteobacteria(100);Alphaproteobacteria(100);Sphingomonadales(100);Sphingomonadaceae(100);Sphingomonas(83);unclassified(81);unclassified(81);unclassified(81);
Otu051	Bacteria(100);Firmicutes(100);Bacilli(100);Lactobacillales(100);Carnobacteriaceae(100);Carnobacterium(72);unclassified(72);unclassified(72);unclassified(72);
Otu052	Bacteria(100);Bacteroidetes(100);Flavobacteria(100);Flavobacteriales(100);Flavobacteriaceae(100);unclassified;unclassified;unclassified;unclassified;
Otu053	Bacteria(100);Firmicutes(100);Bacilli(100);Lactobacillales(100);Leuconostocaceae(100);Leuconostoc(67);unclassified(67);unclassified(67);unclassified(67);
Otu054	Bacteria(100);Cyanobacteria(100);unclassified(100);unclassified(100);unclassified(100);unclassified(100);unclassified(100);unclassified(100);unclassified(100);
Otu055	Bacteria(100);Firmicutes(100);Bacilli(100);Lactobacillales(100);Enterococcaceae(100);Enterococcus(80);unclassified(80);unclassified(80);unclassified(80);
Otu056	Bacteria(100);Proteobacteria(100);Betaproteobacteria(100);Burkholderiales(100);unclassified(100);unclassified(100);unclassified(100);unclassified(100);unclassified(100);
Otu057	Bacteria(100);Proteobacteria(100);Betaproteobacteria(100);Burkholderiales(100);Comamonadaceae(100);unclassified;unclassified;unclassified;unclassified;
Otu058	Bacteria(100);Proteobacteria(100);Gammaproteobacteria(100);Pseudomonadales(100);Moraxellaceae(100);Acinetobacter(93);unclassified(93);unclassified(93);unclassified(93);
Otu059	Bacteria(100);Firmicutes(100);Bacilli(100);Bacillales(100);Planococcaceae(100);unclassified(51);unclassified(51);unclassified(51);unclassified(51);
Otu060	Bacteria(100);Bacteroidetes(100);Bacteroidia(100);Bacteroidales(100);BS11(100);unclassified(100);unclassified(100);unclassified(100);unclassified(100);
Otu061	Bacteria(100);Firmicutes(100);Bacilli(100);Bacillales(100);Paenibacillaceae(100);Paenibacillus(54);unclassified(54);unclassified(54);unclassified(54);
Otu062	Bacteria(100);Firmicutes(100);Bacilli(100);Bacillales(100);Family_XI_Incertae_Sedis(100);Gemella(100);unclassified(100);unclassified(100);unclassified(100);
Otu063	Bacteria(100);Proteobacteria(100);Alphaproteobacteria(100);Rhizobiales(100);Methylobacteriaceae(100);Methylobacterium(98);unclassified(98);unclassified(98);unclassified(98);
Otu064	Bacteria(100);Bacteroidetes(100);Sphingobacteria(100);Sphingobacteriales(100);Sphingobacteriaceae(100);Sphingobacteriaceae(96);unclassified;unclassified;unclassified;
Otu065	Bacteria(100);Proteobacteria(100);Gammaproteobacteria(100);unclassified(100);unclassified(100);unclassified(100);unclassified(100);unclassified(100);unclassified(100);
Otu066	Bacteria(100);Firmicutes(100);Bacilli(100);Lactobacillales(100);Aerococcaceae(100);Eremococcus(73);unclassified(73);unclassified(73);unclassified(73);
Otu067	Bacteria(100);Firmicutes(100);Bacilli(100);Bacillales(100);unclassified(100);unclassified(100);unclassified(100);unclassified(100);unclassified(100);
Otu068	Bacteria(100);Proteobacteria(100);Alphaproteobacteria(100);Rhodospirillales(100);Acetobacteraceae(100);unclassified(83);unclassified(83);unclassified(83);unclassified(83);
Otu069	Bacteria(100);Proteobacteria(100);Betaproteobacteria(100);unclassified(100);unclassified(100);unclassified(100);unclassified(100);unclassified(100);unclassified(100);
Otu070	Bacteria(100);Bacteroidetes(100);Flavobacteria(100);Flavobacteriales(100);unclassified(100);unclassified(100);unclassified(100);unclassified(100);unclassified(100);
Otu071	Bacteria(100);Proteobacteria(100);Gammaproteobacteria(100);Pasteurellales(100);Pasteurellaceae(100);Haemophilus(60);unclassified(60);unclassified(60);unclassified(60);
Otu072	Bacteria(100);Actinobacteria(100);Actinobacteria(100);unclassified(100);unclassified(100);unclassified(100);unclassified(100);unclassified(100);unclassified(100);
Otu073	Bacteria(100);Bacteroidetes(100);Sphingobacteria(100);Sphingobacteriales(100);BSV13(100);unclassified(100);unclassified(100);unclassified(100);unclassified(100);
Otu074	Bacteria(100);Proteobacteria(100);Alphaproteobacteria(100);Rhizobiales(100);unclassified(100);unclassified(100);unclassified(100);unclassified(100);unclassified(100);
Otu075	Bacteria(100);Proteobacteria(100);Gammaproteobacteria(100);Oceanospirillales(100);Oceanospirillaceae(100);Marinomonas(96);unclassified(96);unclassified(96);unclassified(96);
Otu076	Bacteria(100);Firmicutes(100);Bacilli(100);Bacillales(100);Listeriaceae(100);Brochothrix(98);unclassified(98);unclassified(98);unclassified(98);
Otu077	Bacteria(100);Bacteroidetes(100);Sphingobacteria(100);Sphingobacteriales(100);vadinHA17(100);unclassified(100);unclassified(100);unclassified(100);unclassified(100);
Otu078	Bacteria(100);Proteobacteria(100);Alphaproteobacteria(100);Rhodobacterales(100);Rhodobacteraceae(100);unclassified;unclassified;unclassified;unclassified;
Otu079	Bacteria(100);Proteobacteria(100);Alphaproteobacteria(100);Sphingomonadales(100);unclassified(100);unclassified(100);unclassified(100);unclassified(100);unclassified(100);
Otu080	Bacteria(100);Proteobacteria(100);Alphaproteobacteria(100);Caulobacterales(100);Caulobacteraceae(100);Brevundimonas(75);unclassified(75);unclassified(75);unclassified(75);
Otu081	Bacteria(100);Firmicutes(100);Clostridia(100);Clostridiales(100);Veillonellaceae(100);Veillonella(59);unclassified(59);unclassified(59);unclassified(59);
Otu082	Bacteria(100);Proteobacteria(100);Alphaproteobacteria(100);Rhizobiales(100);Rhizobiaceae(100);Rhizobium(100);unclassified(100);unclassified(100);unclassified(100);
Otu083	Bacteria(100);Proteobacteria(100);Betaproteobacteria(100);Neisseriales(100);Neisseriaceae(100);unclassified;unclassified;unclassified;unclassified;
Otu084	Bacteria(100);Proteobacteria(100);Alphaproteobacteria(100);Rhizobiales(100);Hyphomicrobiaceae(100);Devosia(88);unclassified(88);unclassified(88);unclassified(88);
Otu085	Bacteria(100);Proteobacteria(100);Alphaproteobacteria(100);Rickettsiales(100);Anaplasmataceae(100);Candidatus_Xenohaliotis(95);unclassified(95);unclassified(95);unclassified(95);
Otu086	Bacteria(100);Proteobacteria(100);Alphaproteobacteria(100);Rhizobiales(100);Phyllobacteriaceae(100);unclassified;unclassified;unclassified;unclassified;
Otu087	Bacteria(100);Firmicutes(100);Clostridia(100);Clostridiales(100);Family_XI_Incertae_Sedis(100);unclassified;unclassified;unclassified;unclassified;
Otu088	Bacteria(100);Proteobacteria(100);Gammaproteobacteria(100);Vibrionales(100);Vibrionaceae(100);Photobacterium(80);unclassified(80);unclassified(80);unclassified(80);
Otu089	Bacteria(100);Acidobacteria(100);Acidobacteria(100);Acidobacteriales(100);Acidobacteriaceae(100);unclassified;unclassified;unclassified;unclassified;
Otu090	Bacteria(100);Bacteroidetes(100);Sphingobacteria(100);Sphingobacteriales(100);Cytophagaceae(100);Hymenobacter(79);unclassified(79);unclassified(79);unclassified(79);
Otu091	Bacteria(100);Actinobacteria(100);Actinobacteria(100);Rubrobacteridae(100);Solirubrobacterales(100);Solirubrobacteriaceae(58);Solirubrobacter(58);unclassified(58);unclassified(58);
Otu092	Bacteria(100);Proteobacteria(100);Alphaproteobacteria(100);Rhizobiales(100);Brucellaceae(100);unclassified;unclassified;unclassified;unclassified;
Otu093	Bacteria(100);Proteobacteria(100);Deltaproteobacteria(100);Myxococcales(100);Cystobacterineae(100);uncultured(85);unclassified(85);unclassified(85);unclassified(85);
Otu094	Bacteria(100);Proteobacteria(100);Alphaproteobacteria(100);Rhizobiales(100);Shinella_genera_incertae_sedis(100);unclassified(100);unclassified(100);unclassified(100);unclassified(100);
Otu095	Bacteria(100);Actinobacteria(100);Actinobacteria(100);Actinobacteridae(100);unclassified(100);unclassified(100);unclassified(100);unclassified(100);unclassified(100);
Otu096	Bacteria(100);Proteobacteria(100);Epsilonproteobacteria(100);Campylobacterales(100);Campylobacteraceae(100);Arcobacter(80);unclassified(80);unclassified(80);unclassified(80);
Otu097	Bacteria(100);Proteobacteria(100);Alphaproteobacteria(100);Rhizobiales(100);Bradyrhizobiaceae(100);unclassified;unclassified;unclassified;unclassified;
Otu098	Bacteria(100);Proteobacteria(100);Betaproteobacteria(100);Burkholderiales(100);Burkholderiaceae(100);Polynucleobacter(78);unclassified(78);unclassified(78);unclassified(78);
Otu099	Bacteria(100);Firmicutes(100);Bacilli(100);Bacillales(100);Thermoactinomycetaceae(100);unclassified;unclassified;unclassified;unclassified;
Otu100	Bacteria(100);Bacteroidetes(100);Sphingobacteria(100);Sphingobacteriales(100);Saprospiraceae(100);uncultured(75);unclassified(75);unclassified(75);unclassified(75);
Otu101	Bacteria(100);Proteobacteria(100);Gammaproteobacteria(100);Chromatiales(100);Chromatiaceae(100);Rheinheimera(75);unclassified(75);unclassified(75);unclassified(75);
Otu102	Bacteria(100);Firmicutes(100);Mollicutes(100);Candidatus_Phytoplasma(100);unclassified(100);unclassified(100);unclassified(100);unclassified(100);unclassified(100);
Otu103	Bacteria(100);Proteobacteria(100);Gammaproteobacteria(100);Aeromonadales(100);Aeromonadaceae(100);Aeromonas(88);unclassified(88);unclassified(88);unclassified(88);
Otu104	Bacteria(100);Proteobacteria(100);Alphaproteobacteria(100);Rickettsiales(100);unclassified(100);unclassified(100);unclassified(100);unclassified(100);unclassified(100);
Otu105	Bacteria(100);Acidobacteria(100);Holophagae(100);Holophagales(100);Holophagaceae(100);unclassified;unclassified;unclassified;unclassified;
Otu106	Bacteria(100);Proteobacteria(100);Betaproteobacteria(100);Rhodocyclales(100);Rhodocyclaceae(100);unclassified;unclassified;unclassified;unclassified;
Otu107	Bacteria(100);Actinobacteria(100);Actinobacteria(100);Rubrobacteridae(100);AKIW543(100);unclassified(100);unclassified(100);unclassified(100);unclassified(100);
Otu108	Bacteria(100);Bacteroidetes(100);Flavobacteria(100);Flavobacteriales(100);Cryomorphaceae(100);Fluviicola(58);unclassified(58);unclassified(58);unclassified(58);
Otu109	Bacteria(100);Bacteroidetes(100);Bacteroidia(100);Bacteroidales(100);RF16(100);unclassified(100);unclassified(100);unclassified(100);unclassified(100);
Otu110	Bacteria(100);Proteobacteria(100);Epsilonproteobacteria(100);unclassified(100);unclassified(100);unclassified(100);unclassified(100);unclassified(100);unclassified(100);
Otu111	Bacteria(100);Spirochaetes(100);Spirochaetes(100);Spirochaetales(100);Spirochaetaceae(100);unclassified(100);unclassified(100);unclassified(100);unclassified(100);
Otu112	Bacteria(100);Proteobacteria(100);Gammaproteobacteria(100);Legionellales(100);Legionellaceae(100);Legionella(84);unclassified(84);unclassified(84);unclassified(84);
Otu113	Bacteria(100);Firmicutes(100);Bacilli(100);Bacillales(100);Family_XII_Incertae_Sedis(100);Exiguobacterium(100);unclassified(100);unclassified(100);unclassified(100);
Otu114	Bacteria(100);Proteobacteria(100);Gammaproteobacteria(100);Oceanospirillales(100);Halomonadaceae(100);unclassified(84);unclassified(84);unclassified(84);unclassified(84);
Otu115	Bacteria(100);Proteobacteria(100);Gammaproteobacteria(100);Oceanospirillales(100);Alcanivoracaceae(100);Alcanivorax(100);unclassified(100);unclassified(100);unclassified(100);
Otu116	Bacteria(100);Proteobacteria(100);Betaproteobacteria(100);Methylophilales(100);Methylophilaceae(100);Methylophilus(61);unclassified(61);unclassified(61);unclassified(61);
Otu117	Bacteria(100);Proteobacteria(100);Deltaproteobacteria(100);Myxococcales(100);Sorangiineae(100);Polyangiaceae(61);Sorangium(61);unclassified(61);unclassified(61);
Otu118	Bacteria(100);Firmicutes(100);Clostridia(100);Clostridiales(100);Eubacteriaceae(100);Alkalibacter(75);unclassified(75);unclassified(75);unclassified(75);
Otu119	Bacteria(100);Firmicutes(100);Clostridia(100);Clostridiales(100);Family_XVIII_Incertae_Sedis(100);Symbiobacterium(100);unclassified(100);unclassified(100);unclassified(100);
Otu120	Bacteria(100);Proteobacteria(100);Gammaproteobacteria(100);Alteromonadales(100);Idiomarinaceae(100);unclassified;unclassified;unclassified;unclassified;
Otu121	Bacteria(100);Proteobacteria(100);Deltaproteobacteria(100);Myxococcales(100);unclassified(100);unclassified(100);unclassified(100);unclassified(100);unclassified(100);
Otu122	Bacteria(100);Proteobacteria(100);Gammaproteobacteria(100);Oceanospirillales(100);unclassified(100);unclassified(100);unclassified(100);unclassified(100);unclassified(100);
Otu123	Bacteria(100);Firmicutes(100);Clostridia(100);Clostridiales(100);Heliobacteriaceae(100);unclassified(100);unclassified(100);unclassified(100);unclassified(100);
Otu124	Bacteria(100);Proteobacteria(100);Epsilonproteobacteria(100);Campylobacterales(100);unclassified(100);unclassified(100);unclassified(100);unclassified(100);unclassified(100);
Otu125	Bacteria(100);Bacteroidetes(100);Sphingobacteria(100);Sphingobacteriales(100);Chitinophagaceae(100);unclassified;unclassified;unclassified;unclassified;
Otu126	Bacteria(100);Planctomycetes(100);Planctomycetacia(100);Planctomycetales(100);Planctomycetaceae(100);uncultured(67);unclassified(67);unclassified(67);unclassified(67);
Otu127	Bacteria(100);Firmicutes(100);Mollicutes(100);Acholeplasmatales(100);Acholeplasmataceae(100);Acholeplasma(100);unclassified(100);unclassified(100);unclassified(100);
Otu128	Bacteria(100);Firmicutes(100);Bacilli(100);Bacillales(100);Alicyclobacillaceae(100);Alicyclobacillus(100);unclassified(100);unclassified(100);unclassified(100);
Otu129	Bacteria(100);Proteobacteria(100);Deltaproteobacteria(100);Myxococcales(100);0319-6G20(100);unclassified(100);unclassified(100);unclassified(100);unclassified(100);
Otu130	Bacteria(100);Actinobacteria(100);Actinobacteria(100);Acidimicrobidae(100);Acidimicrobiales(100);Acidimicrobineae(100);unclassified(67);unclassified(67);unclassified(67);
Otu131	Bacteria(100);Firmicutes(100);Bacilli(100);Bacillales(100);Sporolactobacillaceae(100);unclassified;unclassified;unclassified;unclassified;
Otu132	Bacteria(100);Proteobacteria(100);Gammaproteobacteria(100);Legionellales(100);Coxiellaceae(100);Rickettsiella(67);unclassified(67);unclassified(67);unclassified(67);
Otu133	Bacteria(100);Proteobacteria(100);Alphaproteobacteria(100);Rhizobiales(100);Beijerinckiaceae(100);Chelatococcus(67);unclassified(67);unclassified(67);unclassified(67);
Otu134	Bacteria(100);Bacteroidetes(100);Sphingobacteria(100);Sphingobacteriales(100);WCHB1-32(100);unclassified(100);unclassified(100);unclassified(100);unclassified(100);
Otu135	Bacteria(100);Proteobacteria(100);Alphaproteobacteria(100);Rhizobiales(100);TJ1(100);unclassified(100);unclassified(100);unclassified(100);unclassified(100);
Otu136	Bacteria(100);Proteobacteria(100);Alphaproteobacteria(100);Rhizobiales(100);Aurantimonadaceae(100);Aurantimonas(100);unclassified(100);unclassified(100);unclassified(100);
Otu137	Bacteria(100);Proteobacteria(100);Gammaproteobacteria(100);Xanthomonadales(100);Sinobacteraceae(100);uncultured(100);unclassified(100);unclassified(100);unclassified(100);
Otu138	Bacteria(100);Proteobacteria(100);Gammaproteobacteria(100);Alteromonadales(100);unclassified(100);unclassified(100);unclassified(100);unclassified(100);unclassified(100);
Otu139	Bacteria(100);Proteobacteria(100);Deltaproteobacteria(100);Myxococcales(100);mle1-27(100);unclassified(100);unclassified(100);unclassified(100);unclassified(100);
Otu140	Bacteria(100);Proteobacteria(100);Deltaproteobacteria(100);Bdellovibrionales(100);Bacteriovoraceae(100);unclassified;unclassified;unclassified;unclassified;
Otu141	Bacteria(100);Proteobacteria(100);Deltaproteobacteria(100);Bdellovibrionales(100);Bdellovibrionaceae(100);Bdellovibrio(100);unclassified(100);unclassified(100);unclassified(100);
Otu142	Bacteria(100);Fusobacteria(100);Fusobacteria(100);Fusobacteriales(100);Fusobacteriaceae(100);unclassified;unclassified;unclassified;unclassified;
Otu143	Bacteria(100);Chlorobi(100);Chlorobia(100);Chlorobiales(100);SJA-28(100);unclassified(100);unclassified(100);unclassified(100);unclassified(100);
Otu144	Bacteria(100);Proteobacteria(100);Alphaproteobacteria(100);Rhizobiales(100);Methylocystaceae(100);unclassified;unclassified;unclassified;unclassified;
Otu145	Bacteria(100);Proteobacteria(100);Alphaproteobacteria(100);Sphingomonadales(100);MN_122.2a(100);unclassified(100);unclassified(100);unclassified(100);unclassified(100);
Otu146	Bacteria(100);Proteobacteria(100);Betaproteobacteria(100);SC-I-84(100);unclassified(100);unclassified(100);unclassified(100);unclassified(100);unclassified(100);
Otu147	Bacteria(100);Bacteroidetes(100);Sphingobacteria(100);Sphingobacteriales(100);env.OPS_17(100);unclassified(100);unclassified(100);unclassified(100);unclassified(100);
Otu148	Bacteria(100);Cyanobacteria(100);SubsectionIII(100);unclassified(100);unclassified(100);unclassified(100);unclassified(100);unclassified(100);unclassified(100);
Otu149	Bacteria(100);Chlamydiae(100);Chlamydiae(100);Chlamydiales(100);unclassified(100);unclassified(100);unclassified(100);unclassified(100);unclassified(100);
Otu150	Bacteria(100);Proteobacteria(100);Betaproteobacteria(100);Hydrogenophilales(100);Hydrogenophilaceae(100);Petrobacter(100);unclassified(100);unclassified(100);unclassified(100);
Otu151	Bacteria(100);Thermodesulfobacteria(100);Thermodesulfobacteria(100);Thermodesulfobacteriales(100);Thermodesulfobacteriaceae(100);unclassified(100);unclassified(100);unclassified(100);unclassified(100);
Otu152	Bacteria(100);Planctomycetes(100);unclassified(100);unclassified(100);unclassified(100);unclassified(100);unclassified(100);unclassified(100);unclassified(100);
Otu153	Bacteria(100);Proteobacteria(100);Gammaproteobacteria(100);Chromatiales(100);Halothiobacillaceae(100);Thiovirga(100);unclassified(100);unclassified(100);unclassified(100);
Otu154	Bacteria(100);Acidobacteria(100);unclassified(100);unclassified(100);unclassified(100);unclassified(100);unclassified(100);unclassified(100);unclassified(100);
Otu155	Bacteria(100);Bacteroidetes(100);Sphingobacteria(100);Sphingobacteriales(100);SB-5(100);unclassified(100);unclassified(100);unclassified(100);unclassified(100);
Otu156	Bacteria(100);Chloroflexi(100);Anaerolineae(100);Anaerolineales(100);Anaerolineaceae(100);unclassified(100);unclassified(100);unclassified(100);unclassified(100);
Otu157	Bacteria(100);Actinobacteria(100);Actinobacteria(100);Rubrobacteridae(100);unclassified(100);unclassified(100);unclassified(100);unclassified(100);unclassified(100);
Otu158	Bacteria(100);Proteobacteria(100);Gammaproteobacteria(100);Cardiobacteriales(100);Cardiobacteriaceae(100);Suttonella(100);unclassified(100);unclassified(100);unclassified(100);
Otu159	Bacteria(100);Cyanobacteria(100);SubsectionIII(100);Leptolyngbya(100);unclassified(100);unclassified(100);unclassified(100);unclassified(100);unclassified(100);
Otu160	Bacteria(100);Firmicutes(100);Clostridia(100);Clostridiales(100);Family_XII_Incertae_Sedis(100);Clostridiaceae(100);Guggenheimella(100);unclassified(100);unclassified(100);
Otu161	Bacteria(100);Proteobacteria(100);Gammaproteobacteria(100);Alteromonadales(100);Alteromonadaceae(100);unclassified(100);unclassified(100);unclassified(100);unclassified(100);
Otu162	Bacteria(100);Actinobacteria(100);Actinobacteria(100);MB-A2-108(100);unclassified(100);unclassified(100);unclassified(100);unclassified(100);unclassified(100);
Otu163	Bacteria(100);Deinococcus-Thermus(100);Thermales(100);Thermaceae(100);Marinithermus(100);unclassified(100);unclassified(100);unclassified(100);unclassified(100);
Otu164	Bacteria(100);Proteobacteria(100);Alphaproteobacteria(100);Sphingomonadales(100);GOBB3-C201(100);unclassified(100);unclassified(100);unclassified(100);unclassified(100);
Otu165	Bacteria(100);Cyanobacteria(100);4C0d-2(100);unclassified(100);unclassified(100);unclassified(100);unclassified(100);unclassified(100);unclassified(100);
Otu166	Bacteria(100);Chloroflexi(100);Caldilineae(100);Caldilineales(100);Caldilineaceae(100);uncultured(100);unclassified(100);unclassified(100);unclassified(100);
Otu167	Bacteria(100);Proteobacteria(100);Alphaproteobacteria(100);DB1-14(100);unclassified(100);unclassified(100);unclassified(100);unclassified(100);unclassified(100);
Otu168	Bacteria(100);Chloroflexi(100);unclassified(100);unclassified(100);unclassified(100);unclassified(100);unclassified(100);unclassified(100);unclassified(100);
Otu169	Bacteria(100);Gemmatimonadetes(100);Gemmatimonadetes(100);Gemmatimonadales(100);Gemmatimonadaceae(100);unclassified(100);unclassified(100);unclassified(100);unclassified(100);
Otu170	Bacteria(100);Proteobacteria(100);Gammaproteobacteria(100);Alteromonadales(100);Shewanellaceae(100);Shewanella(100);unclassified(100);unclassified(100);unclassified(100);
Otu171	Bacteria(100);Proteobacteria(100);Alphaproteobacteria(100);Rhizobiales(100);Rhodobiaceae(100);Rhodobium(100);unclassified(100);unclassified(100);unclassified(100);
Otu172	Bacteria(100);Actinobacteria(100);Actinobacteria(100);Rubrobacteridae(100);Rubrobacterales(100);Rubrobacterineae(100);Rubrobacteriaceae(100);Rubrobacter(100);unclassified(100);
Otu173	Bacteria(100);Chloroflexi(100);Thermomicrobia(100);JG30-KF-CM45(100);unclassified(100);unclassified(100);unclassified(100);unclassified(100);unclassified(100);
Otu174	Bacteria(100);Proteobacteria(100);Alphaproteobacteria(100);Sphingomonadales(100);Erythrobacteraceae(100);uncultured(100);unclassified(100);unclassified(100);unclassified(100);
Otu175	Bacteria(100);Proteobacteria(100);Gammaproteobacteria(100);Methylococcales(100);Methylococcaceae(100);uncultured(100);unclassified(100);unclassified(100);unclassified(100);
Otu176	Bacteria(100);Fusobacteria(100);Fusobacteria(100);Fusobacteriales(100);Leptotrichiaceae(100);Leptotrichia(100);unclassified(100);unclassified(100);unclassified(100);
Otu177	Bacteria(100);Proteobacteria(100);Alphaproteobacteria(100);Sphingomonadales(100);Ellin6055(100);unclassified(100);unclassified(100);unclassified(100);unclassified(100);

## Sheet: Table S2
Table S2. Serum biochemical parameters at the end of the experiment. Normal diet (ND), high-fat diet (HFD), HFD supplemented with feces of ND-fed mice (HFDS)
	AspAT (U/l)	AlAT (U/l)	ALP (U/l)	GLU (mmol/l)	CHOL (mmol/l)
HFDS	65	24	24	74	45	min
	1240	425	106	605	261	max
	317.273	98.4065	23.3145	126.727	65.1627	SD
HFDS	78	26	16	20	84	min
	690	84	84	206	218	max
	153.886	18.5197	17.5482	50.2363	38.9685	SD
ND	74	26	40	20	66	min
	920	168	85	336	136	max
	242.05	40.6947	13.2425	83.7096	21.4022	SD

## Sheet: Table S3
Table S3. Differential taxa abundances between weeks 0 and 12 and weeks 0 and 28, tested with paired Mann-Whitney U-tests for each experimental group. Taxon = taxon denotation (full taxonomic assignments in SILVA taxonomy are presented in Table S1); Mann-Whitney U statistic = statistic from paired Mann-Whitney U-tests; pValue = p-value from paired Mann-Whitney U-test; qValue = p-value after FDR c…
Week 0 and 12																		Week 0 and 28
HFDS						ND						HFD						HFDS						ND						HFD
taxon	Mann-Whitney U statistic	pValue	mean - week 0	mean - week 12	qValue	taxon	Mann-Whitney U statistic	pValue	mean - week 0	mean - week 12	qValue	taxon	Mann-Whitney U statistic	pValue	mean - week 0	mean - week 12	qValue	taxon	Mann-Whitney U statistic	pValue	mean - week 0	mean - week 28	qValue	taxon	Mann-Whitney U statistic	pValue	mean - week 0	mean - week 28	qValue	taxon	Mann-Whitney U statistic	pValue	mean - week 0	mean - week 28	qValue
Otu006	0	3.05176e-05	0.000646549	0.0453881	0.000392369	Otu002	120	6.10352e-05	0.204838	0.115881	0.00102539	Otu006	1	6.10352e-05	0.0108228	0.0414106	0.00189209	Otu006	0	3.05176e-05	0.000646549	0.075061	0.000215971	Otu006	0	6.10352e-05	0.00265045	0.0482499	0.00567627	Otu015	136	3.05176e-05	0.0251644	0.00255575	0.00100708
Otu011	0	3.05176e-05	0.00608508	0.0360712	0.000392369	Otu006	0	6.10352e-05	0.00265045	0.0240494	0.00102539	Otu011	1	6.10352e-05	0.00861911	0.0394426	0.00189209	Otu007	136	3.05176e-05	0.0396795	0.0178675	0.000215971	Otu042	2	0.000183105	0.000360498	0.00100428	0.00567627	Otu043	0	3.05176e-05	0.000192997	0.000828227	0.00100708
Otu012	0	3.05176e-05	0.00633651	0.0280309	0.000392369	Otu011	0	6.10352e-05	0.0094164	0.0297696	0.00102539	Otu012	1	6.10352e-05	0.00963803	0.0352499	0.00189209	Otu011	0	3.05176e-05	0.00608508	0.0182963	0.000215971	Otu043	2	0.000183105	0.000202742	0.000714624	0.00567627	Otu071	0	3.05176e-05	8.09835e-06	0.000512381	0.00100708
Otu034	0	3.05176e-05	0.000255972	0.00273754	0.000392369	Otu012	0	6.10352e-05	0.0088616	0.034404	0.00102539	Otu039	133	0.000152588	0.00233642	6.21253e-05	0.00331116	Otu012	0	3.05176e-05	0.00633651	0.0181884	0.000215971	Otu012	3	0.000305176	0.0088616	0.0193794	0.00709534	Otu006	1	6.10352e-05	0.0108228	0.0657026	0.0012085
Otu042	0	3.05176e-05	0.00026435	0.00091822	0.000392369	Otu043	0	6.10352e-05	0.000202742	0.000713586	0.00102539	Otu004	132	0.000213623	0.0678634	0.0228856	0.00331116	Otu022	0	3.05176e-05	4.09178e-05	0.0143365	0.000215971	Otu055	8	0.00152588	6.13846e-05	0.000638849	0.02712	Otu042	1	6.10352e-05	0.000297576	0.00101189	0.0012085
Otu043	0	3.05176e-05	0.000182018	0.000975417	0.000392369	Otu034	2	0.000183105	0.00028879	0.00183462	0.00256348	Otu034	4	0.000213623	0.000444907	0.00194597	0.00331116	Otu024	136	3.05176e-05	0.00424472	0.00109863	0.000215971	Otu002	111	0.00201416	0.204838	0.140727	0.02712	Otu032	3	0.000152588	0.000508915	0.00339784	0.0025177
Otu070	0	3.05176e-05	9.18523e-07	0.00033058	0.000392369	Otu014	4	0.000427246	0.0103634	0.0280412	0.00512695	Otu043	5	0.000305176	0.000192997	0.000817902	0.00405448	Otu034	0	3.05176e-05	0.000255972	0.00124025	0.000215971	Otu125	0	0.00252617	0	3.30188e-05	0.02712	Otu022	5	0.000305176	0.000376545	0.00977142	0.00431606
Otu014	1	6.10352e-05	0.00762638	0.0215867	0.000610352	Otu023	5	0.000610352	0.00236562	0.00582718	0.00569661	Otu022	0	0.000726514	0.000376545	0.0176234	0.00844572	Otu040	0	3.05176e-05	0.000259033	0.000921509	0.000215971	Otu083	4	0.00258448	3.33456e-06	8.08371e-05	0.02712	Otu002	128	0.000762939	0.20232	0.115954	0.00839233
Otu063	1	6.10352e-05	5.44471e-05	0.000440605	0.000610352	Otu063	5	0.000610352	6.2294e-05	0.000288913	0.00569661	Otu059	104	0.00136666	0.000458175	2.5661e-06	0.0140489	Otu043	0	3.05176e-05	0.000182018	0.000787048	0.000215971	Otu034	10	0.00262451	0.00028879	0.00103268	0.02712	Otu011	8	0.000762939	0.00861911	0.021856	0.00839233
Otu009	2	9.15527e-05	0.00883748	0.0297882	0.000823975	Otu008	113	0.00115967	0.0319825	0.0155705	0.00885565	Otu049	0	0.00166169	4.74978e-07	0.000312532	0.0140489	Otu051	0	3.05176e-05	1.22099e-05	0.000823695	0.000215971	Otu004	109	0.00335693	0.0621817	0.0230567	0.0312195	Otu068	10	0.00131226	4.90834e-05	0.000157995	0.0127822
Otu007	133	0.000152588	0.0396795	0.017689	0.00105638	Otu019	7	0.00115967	0.00694017	0.0195651	0.00885565	Otu110	0	0.00166169	2.62045e-06	4.56078e-05	0.0140489	Otu065	0	3.05176e-05	3.52811e-05	0.000166958	0.000215971	Otu016	12	0.00427246	0.00793179	0.020092	0.0331116	Otu012	11	0.00167847	0.00963803	0.0183442	0.0127822
Otu019	3	0.000152588	0.0042838	0.0224158	0.00105638	Otu003	8	0.00152588	0.0928358	0.184715	0.00985953	Otu015	124	0.00213623	0.0251644	0.00512585	0.0165558	Otu067	0	3.05176e-05	2.96749e-05	0.000242028	0.000215971	Otu030	12	0.00427246	0.000200881	0.00157959	0.0331116	Otu016	11	0.00167847	0.0105122	0.0279203	0.0127822
Otu031	3	0.000152588	0.000480611	0.00259538	0.00105638	Otu030	8	0.00152588	0.000200881	0.0022313	0.00985953	Otu019	13	0.00268555	0.00631016	0.0220969	0.0166504	Otu070	0	3.05176e-05	9.18523e-07	0.000202755	0.000215971	Otu086	86	0.00518313	9.15549e-05	6.57424e-06	0.0370793	Otu034	11	0.00167847	0.000444907	0.00117904	0.0127822
Otu024	132	0.000213623	0.00424472	0.00142778	0.00120163	Otu062	4	0.00258448	2.11947e-05	0.000302853	0.0146973	Otu046	123	0.00268555	0.00088462	0.000192818	0.0166504	Otu019	3	0.000152588	0.0042838	0.0103588	0.000935872	Otu040	14	0.00671387	0.000347145	0.000739541	0.0405445	Otu030	12	0.00213623	0.000694598	0.00246386	0.0140991
Otu040	4	0.000213623	0.000259033	0.000763343	0.00120163	Otu005	110	0.00262451	0.0421247	0.0166584	0.0146973	Otu068	13	0.00268555	4.90834e-05	0.00022316	0.0166504	Otu042	3	0.000152588	0.00026435	0.00104	0.000935872	Otu059	84	0.00791546	0.000346257	7.3559e-05	0.0405445	Otu040	12	0.00213623	0.000383558	0.00123254	0.0140991
Otu065	4	0.000213623	3.52811e-05	0.0002958	0.00120163	Otu020	12	0.00427246	0.00756506	0.0198951	0.0224304	Otu005	121	0.00418091	0.0502734	0.0235746	0.022872	Otu009	4	0.000213623	0.00883748	0.0317622	0.00115608	Otu070	1	0.00804524	4.32795e-06	5.71204e-05	0.0405445	Otu087	6	0.00237684	1.82425e-05	4.90655e-05	0.0147067
Otu044	5	0.000305176	0.000339712	0.00150689	0.00161564	Otu055	7	0.00472892	6.13846e-05	0.000663131	0.0233664	Otu042	15	0.00418091	0.000297576	0.00106505	0.022872	Otu039	132	0.000213623	0.00405308	6.30388e-05	0.00115608	Otu029	15	0.00836182	0.000712435	0.00219643	0.0405445	Otu007	123	0.00268555	0.0368967	0.0139516	0.0156394
Otu015	130	0.000427246	0.0252615	0.00768783	0.0020238	Otu068	15	0.00836182	6.65981e-05	0.000243081	0.0390218	Otu002	120	0.00515747	0.20232	0.132714	0.0266469	Otu052	5	0.000305176	0.000125152	0.000318895	0.00155979	Otu062	10	0.00837385	2.11947e-05	0.000122634	0.0405445	Otu003	14	0.00335693	0.103935	0.197276	0.0180464
Otu055	6	0.000427246	3.7014e-05	0.000389311	0.0020238	Otu073	11	0.0100578	3.125e-05	0.000138428	0.0444661	Otu040	18	0.00762939	0.000383558	0.000799691	0.0337873	Otu015	130	0.000427246	0.0252615	0.0071478	0.00196533	Otu075	10	0.00837385	1.84751e-05	6.62374e-05	0.0405445	Otu027	0	0.00385729	0	0.0101192	0.0180464
Otu022	0	0.000726514	4.09178e-05	0.0110496	0.00326931	Otu016	17	0.0124512	0.00793179	0.0158634	0.0498047	Otu062	18	0.00762939	7.43054e-05	0.000255062	0.0337873	Otu068	6	0.000427246	4.97711e-05	0.000203937	0.00196533	Otu114	3	0.00871926	4.02688e-06	2.82023e-05	0.0405445	Otu050	99	0.00388047	0.000347178	2.51326e-05	0.0180464
Otu030	8	0.000762939	0.000514776	0.00233013	0.00326974	Otu033	17	0.0124512	0.000607016	0.00136483	0.0498047	Otu063	18	0.00762939	9.95264e-05	0.000287385	0.0337873	Otu014	7	0.000579834	0.00762638	0.0165241	0.00254023	Otu088	8	0.00971619	5.89174e-06	6.48619e-05	0.0430289	Otu004	121	0.00418091	0.0678634	0.0242321	0.0180464
Otu005	127	0.00100708	0.042025	0.016942	0.00394075							Otu014	20	0.0109863	0.00977027	0.0184166	0.044423	Otu049	0	0.000726514	0	0.00149629	0.0029246	Otu068	16	0.0102539	6.65981e-05	0.000215416	0.0433461	Otu039	121	0.00418091	0.00233642	0.000131011	0.0180464
Otu023	9	0.00100708	0.00156942	0.0041766	0.00394075							Otu058	20	0.0109863	0.000139325	0.000614809	0.044423	Otu013	128	0.000762939	0.0261103	0.00985663	0.0029246	Otu082	9	0.0118734	1.79319e-05	0.000191163	0.0463184	Otu121	2	0.00419259	4.26314e-06	3.48538e-05	0.0180464
Otu004	126	0.00131226	0.0873161	0.0151401	0.00444016													Otu081	8	0.000762939	2.29424e-05	0.000119669	0.0029246	Otu001	103	0.0124512	0.341467	0.245029	0.0463184	Otu009	16	0.00515747	0.0128985	0.0309834	0.0197358
Otu068	10	0.00131226	4.97711e-05	0.000251913	0.00444016													Otu059	119	0.000891901	0.000592378	3.21428e-06	0.0032822	Otu011	17	0.0124512	0.0094164	0.0160744	0.0463184	Otu014	16	0.00515747	0.00977027	0.0192393	0.0197358
Otu051	3	0.00133205	1.22099e-05	0.000571801	0.00444016													Otu071	2	0.00109163	2.87554e-06	0.00017234	0.00386268							Otu125	5	0.00518313	1.82957e-06	3.41053e-05	0.0197358
Otu067	3	0.00133205	2.96749e-05	0.000443091	0.00444016													Otu096	0	0.00166169	2.81474e-06	2.6262e-05	0.00566207							Otu059	109	0.00587613	0.000458175	4.87487e-05	0.0207763
Otu087	6	0.00237684	1.53866e-05	0.000107368	0.00763983													Otu010	12	0.00213623	0.00972929	0.0220914	0.00655111							Otu091	11	0.00587613	2.86163e-06	5.56343e-05	0.0207763
Otu073	15	0.00418091	2.58521e-05	0.000140352	0.0129752													Otu036	12	0.00213623	0.000789719	0.0015448	0.00655111							Otu010	20	0.0109863	0.0119302	0.0240546	0.0362549
Otu052	16	0.00515747	0.000125152	0.00045994	0.0154724													Otu069	12	0.00213623	0.000110398	0.000348434	0.00655111							Otu046	116	0.0109863	0.00088462	0.000204058	0.0362549
Otu047	17	0.00628662	0.000168573	0.000584209	0.0179474													Otu087	6	0.00237684	1.53866e-05	8.04412e-05	0.00705383							Otu072	105	0.0114901	0.000107971	3.55337e-05	0.0366941
Otu091	6	0.00641963	5.22324e-06	3.15569e-05	0.0179474													Otu004	123	0.00268555	0.0873161	0.0234618	0.00772095							Otu005	115	0.013092	0.0502734	0.0273323	0.0381209
Otu096	4	0.00680165	2.81474e-06	5.65569e-05	0.0179474													Otu016	14	0.00335693	0.00656657	0.0195907	0.00908347							Otu008	115	0.013092	0.0276343	0.0197648	0.0381209
Otu097	4	0.00680165	8.3872e-06	2.63586e-05	0.0179474													Otu063	14	0.00335693	5.44471e-05	0.000138099	0.00908347							Otu047	21	0.013092	0.000232724	0.000647788	0.0381209
Otu059	108	0.00697954	0.000592378	7.51391e-05	0.0179474													Otu075	6	0.00388047	2.52459e-05	6.96696e-05	0.0101222							Otu096	10	0.0144452	2.64741e-06	2.70436e-05	0.0408592
Otu049	0	0.00915169	0	0.00182585	0.0217558													Otu023	15	0.00418091	0.00156942	0.00338362	0.0101222							Otu045	22	0.0155029	0.000344001	0.000695956	0.0426331
Otu003	19	0.00918579	0.0783137	0.194445	0.0217558													Otu031	15	0.00418091	0.000480611	0.0023335	0.0101222							Otu017	23	0.0182495	0.00933324	0.0178931	0.0488298
Otu010	19	0.00918579	0.00972929	0.0194418	0.0217558													Otu055	15	0.00418091	3.7014e-05	0.000228025	0.0101222
Otu008	116	0.0109863	0.0296878	0.0162605	0.0253531													Otu050	109	0.00587613	0.000417034	7.06959e-05	0.0136195
Otu062	15	0.0114901	6.10467e-05	0.000218654	0.0258527													Otu027	0	0.00592154	0.000152263	0.00283219	0.0136195
Otu013	115	0.013092	0.0261103	0.0123472	0.0274019													Otu054	74	0.00680165	0.000171065	3.99353e-05	0.0152166
Otu016	21	0.013092	0.00656657	0.0119665	0.0274019													Otu083	9	0.0069467	1.23896e-05	8.20013e-05	0.0152166
Otu028	21	0.013092	0.000761058	0.00186753	0.0274019													Otu062	18	0.00762939	6.10467e-05	0.000143546	0.0163234
Otu027	0	0.0142662	0.000152263	0.0017817	0.0291808													Otu085	0	0.00915169	0	0.000148356	0.0187798
Otu075	22	0.0155029	2.52459e-05	0.000139664	0.0310059													Otu030	19	0.00918579	0.000514776	0.00175558	0.0187798
Otu039	113	0.0182495	0.00405308	0.00115888	0.0357056													Otu093	44	0.0128512	3.35669e-05	1.55112e-06	0.025627
Otu081	16	0.0238241	2.29424e-05	7.49253e-05	0.0456207													Otu073	21	0.013092	2.58521e-05	0.000253302	0.025627
Otu064	20	0.0248679	5.49366e-05	0.00050522	0.0466272													Otu053	23	0.0182495	9.75757e-05	0.000356636	0.0349782
																		Otu076	7	0.0233764	1.53143e-05	0.000202938	0.0438904

## Sheet: Table S4 
Table S4. Results of model comparison for taxa. Taxon = taxon denotation (full taxonomic assignments in SILVA taxonomy are presented in Table S1); pValue time and pValue diet = p-values for comparisons between null models, models including time, and models including time and diet, respectively; qValue time and diet = p-values after FDR correction.
taxon	pValue diet	qValue diet	pValue time	qValue time
Otu001	0.506282	0.866009	3.23049e-08	2.99974e-07
Otu002	0.682561	0.951385	0.000156755	0.000783773
Otu003	0.778592	0.953908	6.47057e-13	1.40196e-11
Otu004	0.81471	0.953908	6.35131e-14	2.06418e-12
Otu005	0.110284	0.377287	3.49886e-09	4.54851e-08
Otu006	0.169649	0.409324	9.18298e-09	9.94823e-08
Otu007	0.844646	0.953908	3.67882e-10	5.97808e-09
Otu008	0.00192613	0.0154707	3.35194e-18	2.17876e-16
Otu009	0.701057	0.951385	2.7155e-07	2.20634e-06
Otu010	0.0630929	0.249541	0.00397779	0.00957616
Otu011	0.195343	0.453475	2.18957e-05	0.000129383
Otu012	0.00191249	0.0154707	0.0208839	0.039925
Otu013	0.0220616	0.130364	0.90465	0.933369
Otu014	5.24325e-05	0.00257638	0.000305811	0.00132518
Otu015	0.143415	0.403879	0.00133677	0.00434452
Otu016	0.59068	0.892914	0.000199988	0.000928518
Otu017	0.958738	0.973718	0.974881	0.974881
Otu018	0.916875	0.96124	0.200079	0.255003
Otu019	0.125971	0.397121	0.164594	0.222887
Otu020	0.485861	0.857718	7.56372e-05	0.000409702
Otu021	0.0021421	0.0154707	0.0689888	0.104285
Otu022	0.81614	0.953908	0.381131	0.450427
Otu023	0.145492	0.403879	0.00560661	0.0130154
Otu024	0.590697	0.892914	0.174633	0.227023
Otu025	0.85118	0.953908	0.794332	0.846419
Otu026	0.000430004	0.00698757	0.0970087	0.143308
Otu027	7.92733e-05	0.00257638	0.0311458	0.0532758
Otu028	0.000289385	0.00627	0.0175537	0.0368062
Otu029	0.472461	0.857718	0.0529721	0.0839802
Otu030	0.259927	0.545008	0.267073	0.321476
Otu031	0.488239	0.857718	0.00122383	0.00434452
Otu032	0.57358	0.892914	0.173089	0.227023
Otu033	0.215908	0.467801	0.0253822	0.0471383
Otu034	0.40077	0.814064	0.413953	0.478144
Otu035	0.990334	0.990334	0.235337	0.288621
Otu036	0.00109255	0.0142031	0.00155925	0.00482626
Otu037	0.0464933	0.217059	0.00664065	0.0148842
Otu038	0.0137983	0.0896892	0.00129498	0.00434452
Otu039	0.63523	0.938408	0.0019503	0.00576225
Otu041	0.128301	0.397121	0.0206766	0.039925
Otu042	0.790876	0.953908	1.03526e-06	7.4769e-06
Otu044	0.00165464	0.0154707	0.00108725	0.00415711
Otu045	0.536573	0.892914	0.141713	0.195987
Otu046	0.100864	0.364231	0.138784	0.195987
Otu047	0.875068	0.96124	0.107124	0.154735
Otu048	0.170027	0.409324	0.0201838	0.039925
Otu049	0.94471	0.973718	0.770603	0.83482
Otu050	0.651577	0.941167	0.601683	0.662871
Otu051	0.0622818	0.249541	0.0295325	0.0518813
Otu052	0.149125	0.403879	0.0420655	0.0683565
Otu053	0.79184	0.953908	0.220124	0.275155
Otu054	0.449115	0.857718	0.00277899	0.00722537
Otu055	0.912895	0.96124	0.817915	0.857491
Otu056	0.0652646	0.249541	0.00335272	0.0083818
Otu057	0.825595	0.953908	0.438589	0.491522
Otu058	0.891803	0.96124	0.000877375	0.00356434
Otu060	0.712361	0.951385	0.0269235	0.0486119
Otu061	0.818935	0.953908	0.941989	0.956708
Otu062	0.0338737	0.183482	0.064003	0.0990523
Otu063	0.16445	0.409324	2.4216e-06	1.57404e-05
Otu064	0.0467511	0.217059	0.00859832	0.0186297
Otu067	0.206325	0.462452	0.002096	0.00592349
Otu069	0.717198	0.951385	0.419296	0.478144
Otu072	0.415785	0.81897	0.0414785	0.0683565
Otu073	0.54963	0.892914	0.00227346	0.00615729

## Sheet: Table S5
Table S5. Differential taxa abundances at 12 and 28 weeks. Taxon = bacteria taxon in SILVA taxonomy, genera (if applicable) are given in parentheses; week = week of experiment; comparison = groups compared; mean 1 group = mean abundance of taxon in first group in comparison field; mean 2 group = mean abundance of taxon in second group; pValue = p-value of Mann-Whitney U-tests; qValue = p-value af…
Taxon	Week	Comparison	Mean 1 group	Mean 2 group	pValue	qValue
Erysipelotrichaceae,	12	HFDS/	0.01566	0.002627	5.7e-05	0.001743
(Turicibacter)		ND
Peptococcaceae. (Peptococcus)	12	HFDS/	0.00036	6e-05	6.836e-05	0.00174
		ND
Thermoanaerobacteraceae. (Thermacetogenium)	12	HFDS/	0.0001004	3.013e-05	0.00269	0.045804
		ND
Clostridiaceae (Clostridium)	32	HFDS/	0.00152876	1.04372e-05	2.05428e-05	0.00119148
		ND
Bifidobacteriaceae	32	HFDS/	0.000847497	9.69128e-05	0.000149451	0.00433408
(Bifidobacterium)		ND
Erysipelotrichaceae.	32	HFDS/	0.0170142	0.00337357	0.000274945	0.0053156
(Turicibacter)		ND
Thermoanaerobacteraceae (Thermacetogenium)	32	HFDS/	7.60601e-05	1.91603e-05	0.00055055	0.00788317
		ND
Peptostreptococcaceae	32	HFDS/	0.000148984	0	0.000679583	0.00788317
		ND
Verrucomicrobiaceae	32	HFDS/	7.05747e-05	0.00108992	0.00100209	0.00913145
(Akkermansia)		ND
Peptococcaceae (Peptococcus)	32	HFDS/	0.000222718	6.27472e-05	0.00110207	0.00913145
		ND
Erysipelotrichaceae	12	HFD / ND	0.0197985	0.00262756	4.02608e-06	0.000185847
(Turicibacter)
Bifidobacteriaceae	12	HFD / ND	0.0010912	6.6417e-05	7.14795e-06	0.000185847
(Bifidobacterium)
Clostridiaceae	12	HFD / ND	0.000345151	1.12369e-05	0.000166728	0.00288996
(Clostridium)
unclassified Lactobacillales	12	HFD / ND	8.74619e-05	0.0004126	0.00241146	0.0313489
Anaeroplasmataceae	32	HFD / ND	0.000530324	5.20553e-05	0.000424704	0.0121479
(Anaeroplasma)
Clostridiaceae	32	HFD / ND	0.000256789	1.04372e-05	0.000426243	0.0121479
(Clostridium)
Verrucomicrobiaceae	32	HFD / ND	2.51227e-05	0.00108992	0.000889516	0.0169008
(Akkermansia)
Erysipelotrichaceae	32	HFD / ND	0.0109212	0.00337357	0.00342551	0.0390508
(Turicibacter)
